# Supplementary material for: Direct-from-Specimen Detection of Major Carbapenemases by Carbapenem-Resistant K.N.I.V.O. Detection K-Set: Comparative Analysis of Accuracy and Turnaround Time
Source: Pathogens. 2026 Jun 15;15(6):634. doi: 10.3390/pathogens15060634 (PMC13304714; doi:10.3390/pathogens15060634)
Supplement: Supplementary file 1 [file pathogens-15-00634-s001.zip]

Archive with 1 entries (1 files):
- pathogens-4336314-supplementary.pdf
